# Supplementary material for: Decontamination of Chlorpyrifos Residue in Soil by Using Mentha piperita (Lamiales: Lamiaceae) for Phytoremediation and Two Bacterial Strains
Source: Toxics. 2024 Jun 16;12(6):435. doi: 10.3390/toxics12060435 (PMC11209611; doi:10.3390/toxics12060435)
Supplement: Supplementary file 1 [file toxics-12-00435-s001.zip]

Archive with 1 entries (1 files):
- toxics-3035520-supplementary.pdf
